# Supplementary material for: A phylogenetically-restricted essential cell cycle progression factor in the human pathogen Candida albicans
Source: Nat Commun. 2022 Jul 23;13:4256. doi: 10.1038/s41467-022-31980-3 (PMC9307598; doi:10.1038/s41467-022-31980-3)
Supplement: Supplementary file 6 — Source Data [file 41467_2022_31980_MOESM6_ESM.xlsx]

## Sheet: Fig. 3b
Fig. 3b: Overexpression of CSA6-TAP from the PTET promoter
					α-Protein A												α-PSTAIRE

## Sheet: Fig. 5b
Fig. 5b: Time-dependent depletion of Csa6-TAP
				α-Protein A											α-PSTAIRE

## Sheet: Fig. 5f
Fig. 5f
	(-) M (-) C	(+) M (+) C
	7.003	9.435
	6.377	15.008
	8.111	10.801
	7.052	8.026
	5.757	8.768
	9.184	8.741
	6.716	9.18
	4.755	13.607
	6.087	15.48
	5.225	14.136
	7.444	7.747
	4.918	10.478
	4.268	9.927
	7.984	11.094
	7.983	15.419
	5.512	14.277
	3.695	8.597
	6.252	12.647
	5.845	11.453
	8.752	9.112
	6.422	12.516
	5.011	9.817
	6.633	11.597
	5.299	9.555
	5.33	12.136
	8.514	13.339
	5.495	6.483
	4.774	9.934
	3.529	13.03
	6.571	10.782
	4.443	11.857
	6.529	7.667
	7.873	9.158
		10.316
		5.878
		13.379
		9.717
		10.935
		9.983
		6.79
		12.357
		10.859
		11.07
		12.115
		8.714
		9.654
		6.658
		10.177
		7.371
		6.45
		14.689
		7.26
		8.868

## Sheet: Fig. 6d
Fig. 6d: Overexpression of SOL1-TAP from the PTET promoter
				α-Protein A											α-PSTAIRE

## Sheet: Fig. S1e
Fig. S1e
					EV				Cdc20
					1	2	3		1	2	3
				BFP locus	7.14	7.75	11		410	380	530
				GFP locus	19	15	14		530	400	490

## Sheet: Fig. S1g
Fig. S1g
						EV				Cdc20
						1	2	3		1	2	3
					No. of colonies analyzed	51	51	51		51	53	51
						98	100	98		53	41	50
					% Non-CL events	92.1569	70.5882	62.7451		13.7255	15.0943	9.80392
						100	98	97.9592		18.8679	12.1951	18
					% CL events	7.84314	29.4118	37.2549		86.2745	84.9057	90.1961
						0	2	2.04082		81.1321	87.8049	82

## Sheet: Fig. S3c
Fig. S3c
				EV				Clb4				Ase1				Kip2
				1	2	3		1	2	3		1	2	3		1	2	3
			BFP locus	7.14	7.75	11		90	84	93		79	97	120		32	30	28
			GFP locus	19	15	14		130	130	120		52	72	67		29	35	42

## Sheet: Fig. S3d
Fig. S3d
				EV				Clb4				Ase1				Kip2
				1	2	3		1	2	3		1	2	3		1	2	3
			No. of colonies analyzed	51	51	51		111	100	100		92	98	149		112	89	103
				98	100	98		107
			% Non-CL events	92.1569	70.5882	62.7451		63.0631	93	93		77.1739	62.2449	62.4161		53.5714	97.7528	62.1359
				100	98	97.9592		91.5888
			% CL events	7.84314	29.4118	37.2549		36.9369	7	7		22.8261	37.7551	37.5839		46.4286	2.24719	37.8641
				0	2	2.04082		8.41122

## Sheet: Fig. S3e
Fig. S3e	Fig. S3e
			EV				Clb4				Ase1				Kip2
			1	2	3		1	2	3		1	2	3		1	2	3
		No. of colonies analyzed	34	35	33		11	12	17		12	10	8		15	3	14
		% Non-CL events	5.88235	2.85714	12.1212		0	8.33333	0		0	10	0		0	0	7.14286
		% CL events	94.1176	97.1429	87.8788		100	91.6667	100		100	90	100		100	100	92.8571

## Sheet: Fig. S6d
Fig. S6d
				α-Protein A										α-PSTAIRE

[truncated: 6 more sheets: Fig. S6d (bottom), Fig. S8e, Fig. S9b, Fig. S9b (right), Fig. S11a, Fig. S11b]
